# Supplementary material for: Longitudinal Characterization of the Gut Microbiota in the Diabetic ZDSD Rat Model and Therapeutic Potential of Oligofructose
Source: Metabolites. 2023 May 16;13(5):660. doi: 10.3390/metabo13050660 (PMC10220957; doi:10.3390/metabo13050660)
Supplement: Supplementary file 1 [file metabolites-13-00660-s001.zip]

Archive with 1 entries (1 files):
- metabolites-2325284-supplementary.pdf
